# Supplementary material for: Integrated Analysis of Energy Metabolism Signature-Identified Distinct Subtypes of Bladder Urothelial Carcinoma
Source: Front Cell Dev Biol. 2022 Feb 23;10:814735. doi: 10.3389/fcell.2022.814735 (PMC8905247; doi:10.3389/fcell.2022.814735)
Supplement: Supplementary file 7 [file DataSheet1.XLSX]

## Sheet: Sheet1
GGT3P
ST3GAL6
SLC2A1
GLYCTK
LDHA
CYP2E1
CYP2D6
ALDOA
NCAN
PRKACB
MMUT
CSPG4
B3GNT4
XYLT2
HS3ST3A1
GCK
POMC
AOC2
MANBA
ALDH3A1
CYP8B1
FUT7
BPGM
RXRA
ENO1
PDK1
PC
NUP210
FUT4
GLYAT
MAT1A
TRMT112
MPC1
PCK1
GNPDA1
NQO2
GCLC
FBP1
ADH4
CYP7B1
NDST3
ST6GALNAC6
HS3ST2
B3GNT3
NUP58
ENO3
CYP2A6
UGT3A1
CYP39A1
SDC3
CHST6
PGK2
NUP98
ACSM2A
B3GALT1
HS6ST3
ALDH1B1
NUP85
SLC37A4
RPIA
ADH1A
AADAC
GGT5
BPNT1
CYP11A1
CYP1A2
NUP133
FDX2
CHST2
MTRR
AKR7A3
MECR
B3GALT6
CYP2C18
CYP4F8
ALDH1A1
FMOD
NUP188
ACSM5
SULT2B1
KHK
DPEP3
CHST7
CYP2W1
PCTP
HSP90AB1
CYP3A4
CYP26C1
CHST5
FMO2
CYP2U1
PDHA2
PDHB
OPLAH
CES3
ST3GAL1
SGSH
CSPG5
CS
FMO3
PHKG2
NAT1
GSTM2
ALDH2
PRKACG
MPC2
ACSM2B
SULT1A4
GALK1
COMT
PAPSS1
SULT1A1
N6AMT1
CYP11B2
HYAL3
UGT2B4
B4GALT5
ADPGK
NNMT
GYS2
TBXAS1
IMPAD1
MGST1
LDHAL6B
HADH
HS2ST1
SULT1C2
AKR7L
FDX1
ST3GAL4
PCCA
FUT11
GGT1
ADH1B
ACSM1
UBC
PCCB
GSTP1
SDC2
PRPS1L1
PPARD
CYP4F3
FBP2
CYP4F12
FUT10
PDHA1
CYP51A1
HS3ST3B1
RBKS
ACADM
CHST3
CRYL1
GPC1
PGK1
D2HGDH
NDC1
CES2
SLC9A1
B4GALT6
PKM
RPEL1
PDK2
GLYATL2
CYP2C9
NUP54
PGM2L1
ACSF2
GSTM4
THEM4
PTGIS
ACOT13
AKR7A2
DBI
GYG2
SUCLG2
NUP35
UGT1A3
HEXA
GPC5
MDH2
CHSY3
HAGH
PGM2
ACOT7
ARNT2
PRPS1
SLC37A1
PDP1
FH
PFKM
UBB
PKLR
GGT7
CYP19A1
UGT2B7
CHAC1
PPP2CA
LDHC
G6PC3
CMBL
ALDOB
HS6ST1
PPP1R3C
GSS
XYLB
GAPDH
SLC35B3
FAHD1
EPM2A
GLO1
CYP1A1
TPR
GYS1
CHSY1
PHKB
UGT1A10
CHST12
PRKACA
DECR1
ACBD6
GSTK1
PYGB
SUCLG1
GUSB
PHKA2
CYP2A13
PYGM
RHD
UGT2B28
GSTA4
B4GAT1
NUP205
ADH5
B3GALT4
AGRN
GALT
DPEP1
MAOA
EXT2
B3GNT7
ABCC5
ACOT1
SLC25A10
SLC25A13
NDST2
NDUFAB1
ACAD11
ACOT11
UGT2B17
IDH3A
B4GALT2
PCK2
MAT2A
PAPSS2
PRELP
SULT1A2
IDUA
FUT1
MAT2B
ECHS1
GGT6
GLYATL3
CSGALNACT2
GBE1
CYP2S1
ACO2
GSTA2
UGT1A7
CES1
SLC35D1
ACOT2
ACSM3
AGL
SLC25A1
RHCE
POM121
AIP
IDH3G
GLCE
CYP4F22
LALBA
SORD
DERA
PRPS2
CYB5B
CHST11
CYB5R3
SLC37A2
GLYATL1
UGT3A2
PYGL
MDH1
ABO
SDC1
CYP3A43
CHPF
CYP2R1
GCLM
PTGS1
HAS3
LUM
GSTM1
CYP24A1
PFKFB4
ACADS
CHST1
CHPF2
BGN
THEM5
HMMR
NUP160
AS3MT
GALE
UST
PFKFB2
AHCY
NUP155
FUT3
NHLRC1
TPI1
ARSB
ADH6
GSTM5
HPSE
B4GALT7
SLC35B2
UGT2A3
HPGDS
2021-03-01
SLC25A12
ACSM6
CYP11B1
UGP2
CBR3
ABHD14B
B3GALT5
RANBP2
IDS
GPC4
CYP27B1
CALM1
RPE
PGD
ACAN
B4GALT4
GLB1L
CYP2C19
MAN2C1
UGDH
PODXL2
DLD
DPEP2
SDC4
NAGLU
CYP1B1
SDHD
AAAS
EXT1
DCXR
MAOB
GNS
FUT6
NR1H4
TPST2
SLC26A1
SULT2A1
GOT1
MAN2B1
CYP26B1
UGT1A4
CYP4B1
ENO2
HK1
GPC6
FUT2
ACBD7
PDK4
PFKL
FUT5
ACAD10
NUP214
SUCLA2
PGLS
NUP43
B4GALT1
DSE
GNPDA2
LDHAL6A
PDHX
BSG
ACSM4
FDXR
CYP4V2
ARNT
POM121C
OGDH
G6PD
PPP2R5D
LYVE1
SLC16A1
HYAL2
NDST1
SULT6B1
SDHC
CHST13
UGT2B11
SULT1A3
AHR
IDH2
UGT1A6
PFKFB1
CYP27A1
GGCT
PFKFB3
AKR1A1
CYP4F11
AOC1
B3GAT2
PDP2
HS3ST6
B3GNT2
GPI
DLAT
SLC25A11
DSEL
ECI1
VCAN
CYP3A5
HSPG2
MMAA
GSTT2
ME1
UGT1A5
SULT4A1
HADHA
ACADVL
UGT1A1
GAPDHS
POR
GSTA3
NUP88
GYG1
DCN
AKR1B1
TALDO1
CEMIP
MCAT
KERA
NUP107
HEXB
NCOA2
CHST9
PPP2R1B
NNT
PDK3
MGST2
PHKA1
CYP7A1
SLC26A2
VDAC1
PGAM2
TPMT
HADHB
GSTA1
SHPK
HS3ST1
ACSS1
PPP2R1A
ST3GAL2
UGT2A1
NUP93
HS6ST2
SEH1L
PTGES3
HS3ST5
ADHFE1
CYP2A7
ACADL
SDHB
EPHX1
2021-03-02
GPC2
HYAL1
CYP46A1
DLST
SLC16A3
SULT1B1
BCAN
CSGALNACT1
GSTO1
ST3GAL3
BPHL
ACY1
PGP
PAOX
FMO1
GAA
PHKG1
HS3ST4
GSTM3
NUP50
TKT
B3GALT2
CYP2C8
TKFC
LDHB
CYP2J2
OMD
CHP1
CYP2B6
ADH7
GSTZ1
XYLT1
ALDOC
UGT1A8
L2HGDH
SULT1C4
GCKR
MTR
B4GALT3
ME2
GPC3
ME3
IDH3B
SMOX
GSTO2
B4GALNT2
ACAA2
ACOT12
GOT2
HK2
B3GAT3
NCOA1
UGT2B15
CHAC2
PGM1
ACOT9
SEC13
RAE1
PDPR
CYP4A11
MGST3
PGAM1
CYP26A1
ADH1C
HAS2
FUT9
STAB2
CHST15
SLC16A8
GSTA5
NAT2
OGN
SDHA
UGT2B10
SLC35D2
PFKP
CYP2F1
CHST14
GLB1
SULT1E1
HPSE2
G6PC2
CYP3A7
CYP21A2
ACSS2
PPP2CB
HAS1
GSTT2B
CYP4A22
UGT1A9
G6PC
NUP37
NUP153
ABHD10
NUP62
HK3
ACY3
NDST4
CD44
MAN2B2
B3GAT1
AOC3
ESD
UBA52
RPS27A
MCEE
TPST1
CNDP2
CYP4F2
